# Supplementary material for: A Meta-Analysis on the Impact of the COVID-19 Pandemic on Cutaneous Melanoma Diagnosis in Europe
Source: Cancers (Basel). 2022 Dec 10;14(24):6085. doi: 10.3390/cancers14246085 (PMC9776971; doi:10.3390/cancers14246085)
Supplement: Supplementary file 1 [file cancers-14-06085-s001.zip]

Archive with 1 entries (1 files):
- cancers-2080011-SI.pdf
